# Supplementary material for: Briavioids E–G, Newly Isolated Briarane-Diterpenoids from a Cultured Octocoral Briareum violaceum
Source: Mar Drugs. 2023 Feb 14;21(2):124. doi: 10.3390/md21020124 (PMC9959093; doi:10.3390/md21020124)
Supplement: Supplementary file 1 [file marinedrugs-21-00124-s001.zip]

Archive with 1 entries (1 files):
- marinedrugs-2205693-supplementary.pdf
